# Supplementary material for: Different dietary assessment methods, similar conclusions? Comparison of a country’s adherence to food-based dietary guidelines as depicted in two population-based surveys using different dietary assessment methods
Source: Public Health Nutr. 2022 Mar 21;25(9):2395–402. doi: 10.1017/S1368980022000647 (PMC9991603; doi:10.1017/S1368980022000647)
Supplement: Supplementary file 1 [file S1368980022000647sup.zip]

Archive with 3 entries (3 files):
- S1368980022000647sup001.doc
- S1368980022000647sup002.docx
- S1368980022000647sup003.docx
